# Supplementary material for: Chemical Management Strategies of Pimelea trichostachya Lindl. Using Pre- and Post-Emergence Herbicides
Source: Plants (Basel). 2024 May 13;13(10):1342. doi: 10.3390/plants13101342 (PMC11125264; doi:10.3390/plants13101342)
Supplement: Supplementary file 1 [file plants-13-01342-s001.zip]

Archive with 1 entries (1 files):
- plants-3012623-supplementary.pdf
